# Supplementary material for: Neonatal-Inspired Reprogramming of Microglial Pan-Programmed Cell Death Enhances Regeneration in Adult Spinal Cord Injury
Source: Research (Wash D C). 2025 Jul 2;8:0759. doi: 10.34133/research.0759 (PMC12220820; doi:10.34133/research.0759)
Supplement: Supplementary 1 — Figs. S1 to S10 Tables S1 to S4 [file research.0759.f1.zip]

Archive with 5 entries (5 files):
- supp1.xlsx
- supp2.xlsx
- supp3.xlsx
- supp4.xlsx
- supplymentary.docx
