# Supplementary material for: Neonatal-Inspired Reprogramming of Microglial Pan-Programmed Cell Death Enhances Regeneration in Adult Spinal Cord Injury
Source: Research (Wash D C). 2025 Jul 2;8:0759. doi: 10.34133/research.0759 (PMC12220820; doi:10.34133/research.0759)
Supplement: Supplementary 1 — Figs. S1 to S10 Tables S1 to S4 [file research.0759.f1.zip › supp1.xlsx]

## Sheet: Sheet2
Supplementary Table 1. Gene Sets for 13 Types of Programmed Cell Death: Sources and Summary
	PCD(963)	Apoptosis(160)					Pyroptosis(50)			Ferroptosis(245)		Autophagy(338)			Necroptosis(83)			Cuproptosis(14)	Parthanatos(5)	Entotic cell death(10)	Oxeiptosis(4)	Alkaliptosis(6)	Netotic cell death(6)	Lysosome-dependent cell death(210)	Disulfidptosis(11)
No.	All	Reactome Pathway Database	WikiPathways	GSEA	GSEA	summary	Reactome Pathway Database	Literature	summary	FerrDb database	summary	Reactome Pathway Database	AmiGO 2	summary	AmiGO 2	Literature	summary	Literature	Literature	Literature	Literature	Literature	Literature	Literature	Literature
1	Acin1	REACTOME_APOPTOSIS	WP_APOPTOSIS	BIOCARTA_CASPASE_PATHWAY	BIOCARTA_DEATH_PATHWAY	ALL	REACTOME_PYROPTOSIS	Zou et al.	ALL	FerrDb v2	ALL	REACTOME_SELECTIVE_AUTOPHAGY	GOBP_REGULATION_OF_AUTOPHAGY	ALL	GOBP_NECROPTOTIC_SIGNALING_PATHWAY	Zou et al.	ALL	Tsvetkov et al.	Harraz et al.	Florey et al.	Holze et al.	Song et al.	Lou et al.	Ivanov et al.	Liu et al.
2	Add1	Acin1	Akt1	Apaf1	Apaf1	Acin1	Bak1	Bak1	Bak1	Rpl8	Rpl8	Arl13b	Acer2	Arl13b	Fadd	Glud1	Fadd	Fdx1	Mif	Atg5	Pgam5	Ikbkb	Elane	Abca2	Slc7a11
3	Apaf1	Add1	Apaf1	Arhgdib	Bcl2	Add1	Bax	Bax	Bax	Ireb2	Ireb2	Atg12	Adra1a	Atg12	Fas	Alox15	Fas	Lias	Aifm1	Atg7	Keap1	Nfkb1	Mmp1a	Abcb9	Slc3a2
4	Apc	Apaf1	Birc3	Birc2	Bid	Apaf1	Casp1	Casp1	Casp1	Cs	Cs	Atg5	Adrb2	Atg5	Fasl	Fth1	Fasl	Lipt1	Rnf146	Becn1	Aifm1	Car9	Mpo	Acp2	Rpn1
5	Apip	Apc	Birc2	Birc3	Birc2	Apc	Casp3	Casp3	Casp3	Emc2	Emc2	Atm	Ager	Atm	Mlkl	Capn1	Mlkl	Dld	Adprhl2	Cdh1	Aire	Chuk	Camp	Aga	Nckap1
6	Appl1	Apip	Xiap	Casp1	Casp3	Apip	Casp4	Casp4	Casp4	Acsf2	Acsf2	Cetn1	Akt1	Cetn1	Ripk1	Casp1	Ripk1	Dlat	Ogg1	Ctnna1		Ikbkg	Padi4	Ap1b1	Nubpl
7	Aven	Appl1	Birc5	Casp2	Casp6	Appl1	Chmp2a	Casp6	Chmp2a	Nox1	Nox1	Cftr	Ambra1	Cftr	Ripk3	Bax	Ripk3	Pdha1		Cybb		Rela	Mia	Ap1g1	Ndufa11
8	Bad	Aven	Bad	Casp3	Casp7	Aven	Chmp2b	Casp8	Chmp2b	Cybb	Cybb	Csnk2a1	Atf6	Csnk2a1	Tlr3	Bcl2	Tlr3	Pdhb		Myh14				Ap1m1	Gm4943
9	Bak1	Bad	Bax	Casp4	Casp8	Bad	Chmp3	Casp9	Chmp3	Nox3	Nox3	Csnk2a2	Atg101	Csnk2a2	Tnf	Fadd	Tnf	Mtf1		Rhoa				Ap1m2	Lrpprc
10	Bax	Bak1	Bcl2	Casp6	Casp9	Bak1	Chmp4b	Chmp2a	Chmp4b	Nox4	Nox4	Csnk2b	Atg12	Csnk2b	Tnfrsf23	Ripk1	Tnfrsf23	Gls		Rnf146				Ap1s1	Oxsm
11	Bcap31	Bax	Bcl2l1	Casp7	Cflar	Bax	Chmp4c	Chmp2b	Chmp4c	Duox1	Duox1	Dync1h1	Atg13	Dync1h1		Tnf	Glud1	Cdkn2a		Uvrag				Ap1s2	Ndufs1
12	Bcl2	Bcap31	Bcl2l2	Casp8	Chuk	Bcap31	Chmp6	Chmp3	Chmp6	Duox2	Duox2	Dync1i1	Atg14	Dync1i1		Tnfrsf1a	Alox15	Gcsh						Ap1s3	Gys1
13	Bcl2l1	Bcl2	Bid	Casp9	Cycs	Bcl2	Chmp7	Chmp4b	Chmp7	G6pdx	G6pdx	Dync1i2	Atg16l1	Dync1i2		Tradd	Fth1	Atp7a						Ap3b1
14	Bcl2l11	Bcl2l1	Hrk	Cycs	Dffa	Bcl2l1	Cycs	Chmp4c	Cycs	Pgd	Pgd	Dync1li1	Atg2a	Dync1li1		Traf2	Capn1	Atp7b						Ap3b2
15	Bid	Bcl2l11	Bcl2l11	Dffa	Dffb	Bcl2l11	Elane	Chmp6	Elane	Vdac2	Vdac2	Dync1li2	Atg5	Dync1li2		Ppia	Casp1	Slc31a1						Ap3d1
16	Birc2	Bid	Bnip3l	Dffb	Fadd	Bid	Gm10053	Chmp7	Gm10053	Pik3ca	Pik3ca	Dynll1	Atg7	Dynll1		Capn2	Bax							Ap3m1
17	Bmf	Birc2	Casp1	Gzmb	Gas2	Birc2	Gsdmd	Cycs	Gsdmd	Flt3	Flt3	Dynll2	Atm	Dynll2		Il1a	Bcl2							Ap3m2
18	Bmx	Bmf	Casp4	Lmna	Lmna	Bmf	Gsdme	Elane	Gsdme	Scp2	Scp2	Fundc1	Atp13a2	Fundc1		Casp8	Tnfrsf1a							Ap3s1
19	Casp3	Bmx	Casp2	Lmnb1	Map3k14	Bmx	Gzmb	Gpx4	Gzmb	Trp53	Trp53	Gm11808	Atp6v0a1	Gm11808		Jak2	Tradd							Ap3s2
20	Casp6	Casp3	Casp3	Lmnb2	Nfkb1	Casp3	Hmgb1	Gsdmc4	Hmgb1	Acsl4	Acsl4	Hdac6	Bag3	Hdac6		Il1b	Traf2							Ap4b1
21	Casp7	Casp6	Casp6	Parp1	Nfkbia	Casp6	Il1a	Gsdmc	Il1a	Lpcat3	Lpcat3	Map1lc3a	Bcl2	Map1lc3a		Ifng	Ppia							Ap4e1
22	Casp8	Casp7	Casp7	Prf1	Rela	Casp7	Il1b	Gsdmc3	Il1b	Nras	Nras	Map1lc3b	Bcl2l11	Map1lc3b		Stat3	Capn2							Ap4m1
23	Casp9	Casp8	Casp8	Xiap	Ripk1	Casp8		Gsdmc2	Casp6	Kras	Kras	Mfn1	Becn1	Mfn1		Irf9	Il1a							Ap4s1
24	Cd14	Casp9	Casp9		Sptan1	Casp9		Gsdmd	Casp8	Hras	Hras	Mfn2	Bid	Mfn2		Tnfsf10	Casp8							Arf1
25	Cflar	Cd14	Cflar		Tnfrsf10b	Cd14		Il18	Casp9	Trf	Trf	Mterf3	Bmf	Mterf3		Tnfrsf10b	Jak2							Arl8b
26	Clspn	Cflar	Chuk		Tnfrsf25	Cflar		Il1a	Gpx4	Tfrc	Tfrc	Nbr1	Bnip3	Nbr1		Cflar	Il1b							Arsa
27	Ctnnb1	Clspn	Cradd		Tnfsf10	Clspn		Il1b	Gsdmc4	Tfr2	Tfr2	Park7	Bnip3l	Park7		Xiap	Ifng							Arsb
28	Cycs	Ctnnb1	Dffa		Tnfsf13	Ctnnb1		Irf1	Gsdmc	Slc38a1	Slc38a1	Pex5	Bok	Pex5		Bid	Stat3							Arsg
29	Dcc	Cycs	Dffb		Tradd	Cycs		Irf2	Gsdmc3	Slc1a5	Slc1a5	Pgam5	C9orf72	Pgam5		Aifm1	Irf9							Asah1
30	Dffa	Dcc	Fas		Traf2	Dcc		Nlrc4	Gsdmc2	Gls2	Gls2	Pink1	Calcoco2	Pink1		Trpm7	Tnfsf10							Atp10b
31	Dffb	Dffa	Fasl		Xiap	Dffa		Nlrp1b	Il18	Got1	Got1	Prkn	Casp1	Prkn		Ifnar1	Tnfrsf10b							Atp13a2
32	Diablo	Dffb	Gzmc			Dffb		Nlrp2	Irf1	Alox5	Alox5	Rps27a	Cers1	Rps27a		Ifnar2	Cflar							Atp6ap1
33	Dnm1l	Diablo	Hells			Diablo		Nlrp3	Irf2	Keap1	Keap1	Sqstm1	Chmp4b	Sqstm1		Ifngr1	Xiap							Atp6v0a1
34	Dsg1a	Dnm1l	Igf1			Dnm1l		Nlrp6	Nlrc4	Hmox1	Hmox1	Src	Cisd2	Src		Ifngr2	Bid							Atp6v0a2
35	Dsg2	Dsg1a	Igf1r			Dsg1a		Nod1	Nlrp1b	Atg5	Atg5	Tomm20	Clec16a	Tomm20		Tlr3	Aifm1							Atp6v0a4
36	Dsg3	Dsg2	Igf2			Dsg2		Plcg1	Nlrp2	Atg7	Atg7	Tomm22	Cln3	Tomm22		Vdac1	Trpm7							Atp6v0b
37	Dsp	Dsg3	Ikbkb			Dsg3		Prkaca	Nlrp3	Ncoa4	Ncoa4	Tomm40	Cptp	Tomm40		Ppid	Ifnar1							Atp6v0c
38	Dynll1	Dsp	Ikbkg			Dsp		Pycard	Nlrp6	Alox12	Alox12	Tomm5	Cryba1	Tomm5		Cyld	Ifnar2							Atp6v0d1
39	Dynll2	Dynll1	Irf1			Dynll1		Scaf11	Nod1	Alox12b	Alox12b	Tomm6	Ctsa	Tomm6		Ripk3	Ifngr1							Atp6v0d2
40	Fadd	Dynll2	Irf2			Dynll2		Tnf	Plcg1	Alox15	Alox15	Tomm7	Cttn	Tomm7		Mlkl	Ifngr2							Atp6v1h
41	Fas	Fadd	Irf4			Fadd		Trp53	Prkaca	Alox8	Alox8	Tomm70a	Dap	Tomm70a		Traf5	Vdac1							Blk
42	Fasl	Fas	Jun			Fas		Trp63	Pycard	Aloxe3	Aloxe3	Tuba1a	Dapk1	Tuba1a		Tlr4	Ppid							Bloc1s1
43	Fnta	Fasl	Lta			Fasl		Aim2	Scaf11	Phkg2	Phkg2	Tuba1b	Dapl1	Tuba1b		Rbck1	Cyld							Bloc1s2
44	Gas2	Fnta	Mcl1			Fnta		Gsdma	Tnf	Aco1	Aco1	Tuba1c	Dcaf12	Tuba1c		Jak1	Traf5							Btk
45	Gm10053	Gas2	Mdm2			Gas2		Il6	Trp53	Ulk1	Ulk1	Tuba3a	Dcn	Tuba3a		Jak3	Tlr4							D6Wsu163e
46	Gsdmd	Gm10053	Myc			Gm10053		Nod2	Trp63	Atg3	Atg3	Tuba3b	Ddit3	Tuba3b		Tyk2	Rbck1							Cbl
47	Gsdme	Gsdmd	Nfkb1			Gsdmd		Tirap	Aim2	Atg4d	Atg4d	Tuba4a	Depdc5	Tuba4a		Stat1	Jak1							Cd164
48	Gsn	Gsdme	Nfkbia			Gsdme			Gsdma	Becn1	Becn1	Tuba8	Depp1	Tuba8		Stat2	Jak3							Cd300a
49	Gzmb	Gsn	Nfkbib			Gsn			Il6	Map1lc3a	Map1lc3a	Tubal3	Dnm1l	Tubal3		Stat4	Tyk2							Cd63
50	H1f0	Gzmb	Nfkbie			Gzmb			Nod2	Gabarapl2	Gabarapl2	Tubb1	Dram1	Tubb1		Stat5a	Stat1							Cd68
51	H1f1	H1f0	Prf1			H1f0			Tirap	Gabarapl1	Gabarapl1	Tubb2a	Dram2	Tubb2a		Stat5b	Stat2							Cd84
52	H1f3	H1f1	Pik3r1			H1f1				Atg16l1	Atg16l1	Tubb2b	Ehmt2	Tubb2b		Stat6	Stat4							Chga
53	H1f4	H1f3	Rela			H1f3				Wipi1	Wipi1	Tubb3	Eif4g1	Tubb3		Tnfaip3	Stat5a							Cln3
54	H1f5	H1f4	Ripk1			H1f4				Wipi2	Wipi2	Tubb4a	Eif4g2	Tubb4a		Rnf31	Stat5b							Cln5
55	Hmgb1	H1f5	Tnf			H1f5				Snx4	Snx4	Tubb4b	Elapor1	Tubb4b		Chmp2a	Stat6							Clnk
56	Hmgb2	Hmgb1	Tnfrsf10b			Hmgb1				Atg13	Atg13	Tubb6	Endog	Tubb6		Chmp2b	Tnfaip3							Clta
57	Kpna1	Hmgb2	Tnfrsf1a			Hmgb2				Ulk2	Ulk2	Uba52	Epm2a	Uba52		Chmp4b	Rnf31							Cltb
58	Kpnb1	Kpna1	Tnfrsf1b			Kpna1				Sat1	Sat1	Ubb	Ercc4	Ubb		Chmp6	Chmp2a							Cltc
59	Lmna	Kpnb1	Traf1			Kpnb1				Egfr	Egfr	Ubc	Fbxl2	Ubc		Chmp5	Chmp2b							Clu
60	Lmnb1	Lmna	Traf2			Lmna				Mapk3	Mapk3	Ube2n	Fbxo7	Ube2n		Smpd1	Chmp4b							Cplx2
61	Ly96	Lmnb1	Traf3			Lmnb1				Mapk1	Mapk1	Ube2v1	Fbxw7	Ube2v1		Pycard	Chmp6							Ctns
62	Mapk1	Ly96	Tnfsf10			Ly96				Bid	Bid	Ulk1	Fez1	Ulk1		Nlrp3	Chmp5							Ctsa
63	Mapk3	Mapk1	Trp53			Mapk1				Zeb1	Zeb1	Usp30	Fez2	Usp30		Zbp1	Smpd1							Ctsb
64	Mapk8	Mapk3	Trp63			Mapk3				Dpp4	Dpp4	Vdac1	Flcn	Vdac1		Il33	Pycard							Ctsc
65	Mapt	Mapk8	Trp73			Mapk8				Cdkn2a	Cdkn2a	Vim	Foxk1	Vim		Ftl1	Nlrp3							Ctsd
66	Nmt1	Mapt	Map2k4			Mapt				Pebp1	Pebp1		Foxk2	Acer2		Gm20746	Zbp1							Ctse
67	Ocln	Nmt1	Map3k1			Nmt1				Socs1	Socs1		Foxo1	Adra1a		Sqstm1	Il33							Ctsf
68	Oma1	Ocln	Mapk10			Ocln				Cdo1	Cdo1		Foxo3	Adrb2		Vdac2	Ftl1							Ctsg
69	Opa1	Oma1	Irf5			Oma1				Myb	Myb		Fyco1	Ager		Vdac3	Gm20746							Ctsh
70	Pkp1	Opa1	Bok			Opa1				Mapk8	Mapk8		Gata4	Akt1		Chmp7	Sqstm1							Ctsk
71	Plec	Pkp1	Irf7			Pkp1				Mapk9	Mapk9		Gfap	Ambra1		Pgam5	Vdac2							Ctso
72	Pmaip1	Plec	Irf3			Plec				Chac1	Chac1		Gnai3	Atf6		Birc2	Vdac3							Ctss
73	Ppp3cc	Pmaip1	Irf6			Pmaip1				Mapk14	Mapk14		Gpr137	Atg101		Birc3	Chmp7							Ctsl
74	Ppp3r1	Ppp3cc	Pmaip1			Ppp3cc				Prkaa2	Prkaa2		Gpr137b	Atg13		Eif2ak2	Pgam5							Ctsw
75	Prkcd	Ppp3r1	Diablo			Ppp3r1				Prkaa1	Prkaa1		Gpsm1	Atg14		Dnm1l	Birc2							Ctsz
76	Prkcq	Prkcd	Tradd			Prkcd				Elavl1	Elavl1		Gsk3a	Atg16l1		Spata2	Birc3							Def8
77	Ptk2	Prkcq	Scaf11			Prkcq				Bap1	Bap1		Gsk3b	Atg2a		Faf1	Eif2ak2							Dnase2a
78	Ripk1	Ptk2	Tnfrsf25			Ptk2				Abcc1	Abcc1		Hdac6	Atg7		Sharpin	Dnm1l							Dnase2b
79	Rock1	Ripk1	Tnfrsf21			Ripk1				Acvr1b	Acvr1b		Herc1	Atp13a2		Usp21	Spata2							Entpd4
80	Satb1	Rock1				Rock1				Tgfbr1	Tgfbr1		Hif1a	Atp6v0a1		Parp1	Faf1							Gm21685
81	Septin4	Satb1				Satb1				Epas1	Epas1		Hmgb1	Bag3		Chmp4c	Sharpin							Fam98a
82	Sfn	Septin4				Septin4				Hilpda	Hilpda		Hmox1	Bcl2			Usp21							Fert2
83	Sh3glb2	Sfn				Sfn				Hif1a	Hif1a		Hpse	Bcl2l11			Parp1							Fes
84	Sptan1	Sh3glb2				Sh3glb2				Ifng	Ifng		Hspb8	Becn1			Chmp4c							Fgr
85	Stk24	Sptan1				Sptan1				Ano6	Ano6		Htr2b	Bid										Flcn
86	Stk26	Stk24				Stk24				Lpin1	Lpin1		Htt	Bmf										Foxf1
87	Ticam1	Stk26				Stk26				Tnfaip3	Tnfaip3		Ifng	Bnip3										Fth1
88	Ticam2	Ticam1				Ticam1				Tlr4	Tlr4		Igtp	Bnip3l										Ftl1
89	Tjp1	Ticam2				Ticam2				Atf3	Atf3		Iigp1	Bok										Gm20746
90	Tjp2	Tjp1				Tjp1				Atm	Atm		Ikbkg	C9orf72										Fuca1
91	Tlr4	Tjp2				Tjp2				Egln2	Egln2		Il10	Calcoco2										Gaa
92	Tnfrsf10b	Tlr4				Tlr4				Miox	Miox		Il10ra	Casp1										Gab2
93	Tnfsf10	Tnfrsf10b				Tnfrsf10b				Taz	Taz		Il3	Cers1										Galc
94	Tradd	Tnfsf10				Tnfsf10				Mtdh	Mtdh		Il4	Chmp4b										Galns
95	Traf2	Tradd				Tradd				Idh1	Idh1		Irgm1	Cisd2										Gata2
96	Vim	Traf2				Traf2				Sirt1	Sirt1		Kat5	Clec16a										Gba
97	Xiap	Vim				Vim				Fbxw7	Fbxw7		Kat8	Cln3										Gcc2
98	Ywhab	Xiap				Xiap				Panx1	Panx1		Kdm4a	Cptp										Gga1
99	Ywhae	Ywhab				Ywhab				Dnajb6	Dnajb6		Kdr	Cryba1										Gga2
100	Ywhag	Ywhae				Ywhae				Bach1	Bach1		Keap1	Ctsa										Gga3
101	Ywhah	Ywhag				Ywhag				Lonp1	Lonp1		Klhl22	Cttn										Gla
102	Ywhaq	Ywhah				Ywhah				Cd82	Cd82		Lamp3	Dap										Glb1
103	Ywhaz	Ywhaq				Ywhaq				Il1b	Il1b		Larp1	Dapk1										Gm2a
104	Akt1	Ywhaz				Ywhaz				Ctsb	Ctsb		Lep	Dapl1										Gnptab
105	Birc3					Akt1				Por	Por		Lepr	Dcaf12										Gnptg
106	Birc5					Birc3				Cyb5r1	Cyb5r1		Lmx1b	Dcn										Gns
107	Bcl2l2					Birc5				Elovl5	Elovl5		Lrrk2	Ddit3										Gusb
108	Hrk					Bcl2l2				Fads1	Fads1		Lrsam1	Depdc5										Hdac6
109	Bnip3l					Hrk				Pten	Pten		Lzts1	Depp1										Hexa
110	Casp1					Bnip3l				Nr1d1	Nr1d1		Map2k1	Dnm1l										Hexb
111	Casp4					Casp1				Nr1d2	Nr1d2		Map3k7	Dram1										Hgs
112	Casp2					Casp4				Tbk1	Tbk1		Mapk15	Dram2										Hgsnat
113	Chuk					Casp2				Il6	Il6		Mapk3	Ehmt2										Hmox1
114	Cradd					Chuk				Usp7	Usp7		Mapt	Eif4g1										Hps6
115	Gzmc					Cradd				Atf4	Atf4		Mcl1	Eif4g2										Hspa8
116	Hells					Gzmc				Aqp3	Aqp3		Mefv	Elapor1										Hyal1
117	Igf1					Hells				Aqp5	Aqp5		Mfsd8	Endog										Ids
118	Igf1r					Igf1				Aqp8	Aqp8		Mid2	Epm2a										Idua
119	Igf2					Igf1r				Pex10	Pex10		Mlst8	Ercc4										Igf2r
120	Ikbkb					Igf2				Agpat3	Agpat3		Moap1	Fbxl2										Il13
121	Ikbkg					Ikbkb				Pex12	Pex12		Mt3	Fbxo7										Il13ra2
122	Irf1					Ikbkg				Chp1	Chp1		Mtcl1	Fbxw7										Il4
123	Irf2					Irf1				Brpf1	Brpf1		Mtdh	Fez1										Il4ra
124	Irf4					Irf2				Osbpl9	Osbpl9		Mtm1	Fez2										Kif1b
125	Jun					Irf4				Ints2	Ints2		Mtmr3	Flcn										Kit
126	Lta					Jun				Mmd	Mmd		Mtmr4	Foxk1										Kxd1
127	Mcl1					Lta				Cyp4f15	Cyp4f15		Mtmr9	Foxk2										Lamp1
128	Mdm2					Mcl1				Mllt1	Mllt1		Mtor	Foxo1										Lamp2
129	Myc					Mdm2				Ttpa	Ttpa		Nampt	Foxo3										Lamp3
130	Nfkb1					Myc				Gria3	Gria3		Nlrp6	Fyco1										Lamtor1
131	Nfkbia					Nfkb1				Ept1	Ept1		Nod1	Gata4										Laptm4a
132	Nfkbib					Nfkbia				Lig3	Lig3		Nod2	Gfap										Laptm4b
133	Nfkbie					Nfkbib				Aebp2	Aebp2		Npc1	Gnai3										Laptm5
134	Prf1					Nfkbie				Agps	Agps		Nprl2	Gpr137										Lat
135	Pik3r1					Prf1				Cdca3	Cdca3		Nprl3	Gpr137b										Lat2
136	Rela					Pik3r1				Pex2	Pex2		Nrbp2	Gpsm1										Lgmn
137	Tnf					Rela				Pex6	Pex6		Nupr1	Gsk3a										Lipa
138	Tnfrsf1a					Tnf				Timm9	Timm9		Optn	Gsk3b										Lrrk2
139	Tnfrsf1b					Tnfrsf1a				Dcaf7	Dcaf7		Ormdl3	Herc1										Lyn
140	Traf1					Tnfrsf1b				Far1	Far1		Pafah1b2	Hif1a										M6pr
141	Traf3					Traf1				Phf21a	Phf21a		Parl	Hmgb1										Man2b1
142	Trp53					Traf3				Smad7	Smad7		Phf23	Hmox1										Manba
143	Trp63					Trp53				Lyrm1	Lyrm1		Pik3c2a	Hpse										Map1lc3a
144	Trp73					Trp63				Amn	Amn		Pik3c3	Hspb8										Map6
145	Map2k4					Trp73				Pex3	Pex3		Pik3r2	Htr2b										Mcoln1
146	Map3k1					Map2k4				Mtch1	Mtch1		Pik3r4	Htt										Mfsd8
147	Mapk10					Map3k1				Acadsb	Acadsb		Pim2	Ifng										Mrgprb1
148	Irf5					Mapk10				Slc39a14	Slc39a14		Pink1	Igtp										Mrgprx2
149	Bok					Irf5				Map3k11	Map3k11		Pip4k2a	Iigp1										Myh9
150	Irf7					Bok				Gsk3b	Gsk3b		Pip4k2b	Ikbkg										Naga
151	Irf3					Irf7				Brd7	Brd7		Pip4k2c	Il10										Naglu
152	Irf6					Irf3				Slc25a28	Slc25a28		Plekhf1	Il10ra										Nagpa
153	Scaf11					Irf6				Mfn2	Mfn2		Plk2	Il3										Napsa
154	Tnfrsf25					Scaf11				Slc11a2	Slc11a2		Plk3	Il4										Ncoa4
155	Tnfrsf21					Tnfrsf25				Tsc1	Tsc1		Poldip2	Irgm1										Ndel1
156	Arhgdib					Tnfrsf21				Tgfb1	Tgfb1		Prkaa1	Kat5										Neu1
157	Lmnb2					Arhgdib				Snca	Snca		Prkaa2	Kat8										Npc1
158	Parp1					Lmnb2				Sirt3	Sirt3		Prkd1	Kdm4a										Npc2
159	Map3k14					Parp1				Hddc3	Hddc3		Prkn	Kdr										Nr4a3
160	Tnfsf13					Map3k14				Mdm2	Mdm2		Ptk2	Keap1										Pdpk1
161	Chmp2a					Tnfsf13				Mdm4	Mdm4		Ptpn22	Klhl22										Pik3c3
162	Chmp2b									Dld	Dld		Pycard	Lamp3										Pik3cd
163	Chmp3									Wwtr1	Wwtr1		Qsox1	Larp1										Pik3cg
164	Chmp4b									Prkca	Prkca		Rab12	Lep										Pip4k2a
165	Chmp4c									Lgmn	Lgmn		Rab39b	Lepr										Pip4k2b
166	Chmp6									Smpd1	Smpd1		Rab3gap1	Lmx1b										Pla2g15
167	Chmp7									Mycn	Mycn		Rab3gap2	Lrrk2										Pla2g3
168	Elane									Ifna11	Ifna11		Rab8a	Lrsam1										Plekhm1
169	Il1a									Ifna2	Ifna2		Ralb	Lzts1										Plekhm2
170	Il1b									Ifna1	Ifna1		Rasip1	Map2k1										Ppt1
171	Gpx4									Ifna9	Ifna9		Rb1cc1	Map3k7										Ppt2
172	Gsdmc4									Ifna6	Ifna6		Ripk2	Mapk15										Psap
173	Gsdmc									Ifnab	Ifnab		Rmc1	Mapk3										Psapl1
174	Gsdmc3									Ifna5	Ifna5		Rnf152	Mapt										Ptgdr
175	Gsdmc2									Gm12597	Gm12597		Rnf31	Mcl1										Ptgds
176	Il18									Ifna14	Ifna14		Rnf41	Mefv										Rab34
177	Nlrc4									Ifna12	Ifna12		Rnf5	Mfsd8										Rab3a
178	Nlrp1b									Ifna7	Ifna7		Rock1	Mid2										Rab7
179	Nlrp2									Ifna13	Ifna13		Rptor	Mlst8										Rac2
180	Nlrp3									Gm13280	Gm13280		Rraga	Moap1										S100a13
181	Nlrp6									Smg9	Smg9		Rragb	Mt3										Scarb2
182	Nod1									Pparg	Pparg		Rragc	Mtcl1										Sgsh
183	Plcg1									Snx5	Snx5		Rragd	Mtdh										Slc11a1
184	Prkaca									Paqr3	Paqr3		Rubcn	Mtm1										Slc11a2
185	Pycard									Micu1	Micu1		Rufy4	Mtmr3										Slc17a5
186	Aim2									Tor2a	Tor2a		Scfd1	Mtmr4										Smpd1
187	Gsdma									Map3k14	Map3k14		Scoc	Mtmr9										Snap23
188	Il6									Qsox1	Qsox1		Sec22b	Mtor										Snapin
189	Nod2									Mib2	Mib2		Sesn1	Nampt										Snx16
190	Tirap									Klf2	Klf2		Sesn2	Nlrp6										Snx4
191	Rpl8									Foxo4	Foxo4		Sesn3	Nod1										Sorl1
192	Ireb2									Ythdc2	Ythdc2		Sh3bp4	Nod2										Sort1
193	Cs									Ddr2	Ddr2		Sh3glb1	Npc1										Spag9
194	Emc2									Slc39a7	Slc39a7		Sirt1	Nprl2										Sphk2
195	Acsf2									Trim46	Trim46		Sirt2	Nprl3										Sqstm1
196	Nox1									Acsl1	Acsl1		Slc25a4	Nrbp2										Stxbp1
197	Cybb									Kdm5a	Kdm5a		Slc25a5	Nupr1										Stxbp2
198	Nox3									Trim21	Trim21		Slc7a5	Optn										Sumf1
199	Nox4									Dpep1	Dpep1		Smcr8	Ormdl3										Syk
200	Duox1									Cygb	Cygb		Smg1	Pafah1b2										Sytl4
201	Duox2									Ido1	Ido1		Smo	Parl										Tcirg1
202	G6pdx									Gstz1	Gstz1		Snca	Phf23										Tfeb
203	Pgd										Acaca		Snx18	Pik3c2a										Tmem106b
204	Vdac2										Acsl3		Snx30	Pik3c3										Tpp1
205	Pik3ca										Acsl5		Snx4	Pik3r2										Unc13d
206	Flt3										Acsl6		Snx7	Pik3r4										Vamp7
207	Scp2										Aifm2		Soga1	Pim2										Vamp8
208	Acsl4										Akr1c21		Soga3	Pip4k2a										Vps33a
209	Lpcat3										Akr1c18		Sptlc1	Pip4k2b										Vps33b
210	Nras										Cars		Sptlc2	Pip4k2c										Vps4a
211	Kras										Cbs		Srebf1	Plekhf1										Zfyve16
212	Hras										Cd44		Stat3	Plk2
213	Trf										Cisd1		Sting1	Plk3
214	Tfrc										Cp		Stk11	Poldip2
215	Tfr2										Cryab		Supt5	Prkaa1
216	Slc38a1										Fads2		Svip	Prkaa2
217	Slc1a5										Fancd2		Tbc1d14	Prkd1
218	Gls2										Fdft1		Tbc1d25	Ptk2
219	Got1										Fth1		Tbk1	Ptpn22
220	Alox5										Ftl1		Tecpr1	Pycard
221	Keap1										Gm20746		Tfeb	Qsox1
222	Hmox1										Ftmt		Ticam1	Rab12
223	Atg5										Gclc		Tigar	Rab39b
224	Atg7										Gclm		Tlr2	Rab3gap1
225	Ncoa4										Gpx4		Tmem39a	Rab3gap2
226	Alox12										Gss		Tmem59	Rab8a
227	Alox12b										Hmgcr		Tnfaip3	Ralb
228	Alox15										Hsbp1		Tpcn1	Rasip1
229	Alox8										Hspb1		Tpcn2	Rb1cc1
230	Aloxe3										Map1lc3b		Trem2	Ripk2
231	Phkg2										Nfe2l2		Trib3	Rmc1
232	Aco1										Nfs1		Trim12a	Rnf152
233	Ulk1										Nqo1		Trim12c	Rnf31
234	Atg3										Pcbp1		Trim13	Rnf41
235	Atg4d										Pcbp2		Trim14	Rnf5
236	Becn1										Prnp		Trim21	Rock1
237	Map1lc3a										Prom2		Trim27	Rptor
238	Gabarapl2										Ptgs2		Trim30a	Rraga
239	Gabarapl1										Sat2		Trim30b	Rragb
240	Atg16l1										Slc39a8		Trim30c	Rragc
241	Wipi1										Slc3a2		Trim30d	Rragd
242	Wipi2										Slc40a1		Trim32	Rubcn
243	Snx4										Slc7a11		Trim34a	Rufy4
244	Atg13										Sqle		Trim34b	Scfd1
245	Ulk2										Steap3		Trim38	Scoc
246	Sat1										Vdac3		Trim5	Sec22b
247	Egfr												Trim6	Sesn1
248	Zeb1												Trim65	Sesn2
249	Dpp4												Trim68	Sesn3
250	Cdkn2a												Trim8	Sh3bp4
251	Pebp1												Triml1	Sh3glb1
252	Socs1												Triml2	Sirt1
253	Cdo1												Trp53	Sirt2
254	Myb												Trp53inp1	Slc25a4
255	Mapk9												Trp53inp2	Slc25a5
256	Chac1												Tsc1	Slc7a5
257	Mapk14												Tsc2	Smcr8
258	Prkaa2												Tspo	Smg1
259	Prkaa1												Ubqln1	Smo
260	Elavl1												Ubqln2	Snca
261	Bap1												Ubqln4	Snx18
262	Abcc1												Ufl1	Snx30
263	Acvr1b												Ulk1	Snx4
264	Tgfbr1												Ulk2	Snx7
265	Epas1												Usp10	Soga1
266	Hilpda												Usp13	Soga3
267	Hif1a												Usp30	Sptlc1
268	Ifng												Usp33	Sptlc2
269	Ano6												Usp36	Srebf1
270	Lpin1												Uvrag	Stat3
271	Tnfaip3												Vdac1	Sting1
272	Atf3												Vps13c	Stk11
273	Atm												Vps13d	Supt5
274	Egln2												Wac	Svip
275	Miox												Washc1	Tbc1d14
276	Taz												Wdr24	Tbc1d25
277	Mtdh												Wdr41	Tbk1
278	Idh1												Wdr45	Tecpr1
279	Sirt1												Wdr6	Tfeb
280	Fbxw7												Wipi1	Ticam1
281	Panx1												Xbp1	Tigar
282	Dnajb6												Xpa	Tlr2
283	Bach1												Zc3h12a	Tmem39a
284	Lonp1												Zmpste24	Tmem59
285	Cd82													Tnfaip3
286	Ctsb													Tpcn1
287	Por													Tpcn2
288	Cyb5r1													Trem2
289	Elovl5													Trib3
290	Fads1													Trim12a
291	Pten													Trim12c
292	Nr1d1													Trim13
293	Nr1d2													Trim14
294	Tbk1													Trim21
295	Usp7													Trim27
296	Atf4													Trim30a
297	Aqp3													Trim30b
298	Aqp5													Trim30c
299	Aqp8													Trim30d
300	Pex10													Trim32
301	Agpat3													Trim34a
302	Pex12													Trim34b
303	Chp1													Trim38
304	Brpf1													Trim5
305	Osbpl9													Trim6
306	Ints2													Trim65
307	Mmd													Trim68
308	Cyp4f15													Trim8
309	Mllt1													Triml1
310	Ttpa													Triml2
311	Gria3													Trp53
312	Ept1													Trp53inp1
313	Lig3													Trp53inp2
314	Aebp2													Tsc1
315	Agps													Tsc2
316	Cdca3													Tspo
317	Pex2													Ubqln1
318	Pex6													Ubqln2
319	Timm9													Ubqln4
320	Dcaf7													Ufl1
321	Far1													Ulk2
322	Phf21a													Usp10
323	Smad7													Usp13
324	Lyrm1													Usp33
325	Amn													Usp36
326	Pex3													Uvrag
327	Mtch1													Vps13c
328	Acadsb													Vps13d
329	Slc39a14													Wac
330	Map3k11													Washc1
331	Gsk3b													Wdr24
332	Brd7													Wdr41
333	Slc25a28													Wdr45
334	Mfn2													Wdr6
335	Slc11a2													Wipi1
336	Tsc1													Xbp1
337	Tgfb1													Xpa
338	Snca													Zc3h12a
339	Sirt3													Zmpste24
340	Hddc3
341	Mdm4
342	Dld
343	Wwtr1
344	Prkca
345	Lgmn
346	Smpd1
347	Mycn
348	Ifna11
349	Ifna2
350	Ifna1
351	Ifna9
352	Ifna6
353	Ifnab
354	Ifna5
355	Gm12597
356	Ifna14
357	Ifna12
358	Ifna7
359	Ifna13
360	Gm13280
361	Smg9
362	Pparg
363	Snx5
364	Paqr3
365	Micu1
366	Tor2a
367	Qsox1
368	Mib2
369	Klf2
370	Foxo4
371	Ythdc2
372	Ddr2
373	Slc39a7
374	Trim46
375	Acsl1
376	Kdm5a
377	Trim21
378	Dpep1
379	Cygb
380	Ido1
381	Gstz1
382	Acaca
383	Acsl3
384	Acsl5
385	Acsl6
386	Aifm2
387	Akr1c21
388	Akr1c18
389	Cars
390	Cbs
391	Cd44
392	Cisd1
393	Cp
394	Cryab
395	Fads2
396	Fancd2
397	Fdft1
398	Fth1
399	Ftl1
400	Gm20746
401	Ftmt
402	Gclc
403	Gclm
404	Gss
405	Hmgcr
406	Hsbp1
407	Hspb1
408	Map1lc3b
409	Nfe2l2
410	Nfs1
411	Nqo1
412	Pcbp1
413	Pcbp2
414	Prnp
415	Prom2
416	Ptgs2
417	Sat2
418	Slc39a8
419	Slc3a2
420	Slc40a1
421	Slc7a11
422	Sqle
423	Steap3
424	Vdac3
425	Arl13b
426	Atg12
427	Cetn1
428	Cftr
429	Csnk2a1
430	Csnk2a2
431	Csnk2b
432	Dync1h1
433	Dync1i1
434	Dync1i2
435	Dync1li1
436	Dync1li2
437	Fundc1
438	Gm11808
439	Hdac6
440	Mfn1
441	Mterf3
442	Nbr1
443	Park7
444	Pex5
445	Pgam5
446	Pink1
447	Prkn
448	Rps27a
449	Sqstm1
450	Src
451	Tomm20
452	Tomm22
453	Tomm40
454	Tomm5
455	Tomm6
456	Tomm7
457	Tomm70a
458	Tuba1a
459	Tuba1b
460	Tuba1c
461	Tuba3a
462	Tuba3b
463	Tuba4a
464	Tuba8
465	Tubal3
466	Tubb1
467	Tubb2a
468	Tubb2b
469	Tubb3
470	Tubb4a
471	Tubb4b
472	Tubb6
473	Uba52
474	Ubb
475	Ubc
476	Ube2n
477	Ube2v1
478	Usp30
479	Vdac1
480	Acer2
481	Adra1a
482	Adrb2
483	Ager
484	Ambra1
485	Atf6
486	Atg101
487	Atg14
488	Atg2a
489	Atp13a2
490	Atp6v0a1
491	Bag3
492	Bnip3
493	C9orf72
494	Calcoco2
495	Cers1
496	Cisd2
497	Clec16a
498	Cln3
499	Cptp
500	Cryba1
501	Ctsa
502	Cttn
503	Dap
504	Dapk1
505	Dapl1
506	Dcaf12
507	Dcn
508	Ddit3
509	Depdc5
510	Depp1
511	Dram1
512	Dram2
513	Ehmt2
514	Eif4g1
515	Eif4g2
516	Elapor1
517	Endog
518	Epm2a
519	Ercc4
520	Fbxl2
521	Fbxo7
522	Fez1
523	Fez2
524	Flcn
525	Foxk1
526	Foxk2
527	Foxo1
528	Foxo3
529	Fyco1
530	Gata4
531	Gfap
532	Gnai3
533	Gpr137
534	Gpr137b
535	Gpsm1
536	Gsk3a
537	Herc1
538	Hpse
539	Hspb8
540	Htr2b
541	Htt
542	Igtp
543	Iigp1
544	Il10
545	Il10ra
546	Il3
547	Il4
548	Irgm1
549	Kat5
550	Kat8
551	Kdm4a
552	Kdr
553	Klhl22
554	Lamp3
555	Larp1
556	Lep
557	Lepr
558	Lmx1b
559	Lrrk2
560	Lrsam1
561	Lzts1
562	Map2k1
563	Map3k7
564	Mapk15
565	Mefv
566	Mfsd8
567	Mid2
568	Mlst8
569	Moap1
570	Mt3
571	Mtcl1
572	Mtm1
573	Mtmr3
574	Mtmr4
575	Mtmr9
576	Mtor
577	Nampt
578	Npc1
579	Nprl2
580	Nprl3
581	Nrbp2
582	Nupr1
583	Optn
584	Ormdl3
585	Pafah1b2
586	Parl
587	Phf23
588	Pik3c2a
589	Pik3c3
590	Pik3r2
591	Pik3r4
592	Pim2
593	Pip4k2a
594	Pip4k2b
595	Pip4k2c
596	Plekhf1
597	Plk2
598	Plk3
599	Poldip2
600	Prkd1
601	Ptpn22
602	Rab12
603	Rab39b
604	Rab3gap1
605	Rab3gap2
606	Rab8a
607	Ralb
608	Rasip1
609	Rb1cc1
610	Ripk2
611	Rmc1
612	Rnf152
613	Rnf31
614	Rnf41
615	Rnf5
616	Rptor
617	Rraga
618	Rragb
619	Rragc
620	Rragd
621	Rubcn
622	Rufy4
623	Scfd1
624	Scoc
625	Sec22b
626	Sesn1
627	Sesn2
628	Sesn3
629	Sh3bp4
630	Sh3glb1
631	Sirt2
632	Slc25a4
633	Slc25a5
634	Slc7a5
635	Smcr8
636	Smg1
637	Smo
638	Snx18
639	Snx30
640	Snx7
641	Soga1
642	Soga3
643	Sptlc1
644	Sptlc2
645	Srebf1
646	Stat3
647	Sting1
648	Stk11
649	Supt5
650	Svip
651	Tbc1d14
652	Tbc1d25
653	Tecpr1
654	Tfeb
655	Tigar
656	Tlr2
657	Tmem39a
658	Tmem59
659	Tpcn1
660	Tpcn2
661	Trem2
662	Trib3
663	Trim12a
664	Trim12c
665	Trim13
666	Trim14
667	Trim27
668	Trim30a
669	Trim30b
670	Trim30c
671	Trim30d
672	Trim32
673	Trim34a
674	Trim34b
675	Trim38
676	Trim5
677	Trim6
678	Trim65
679	Trim68
680	Trim8
681	Triml1
682	Triml2
683	Trp53inp1
684	Trp53inp2
685	Tsc2
686	Tspo
687	Ubqln1
688	Ubqln2
689	Ubqln4
690	Ufl1
691	Usp10
692	Usp13
693	Usp33
694	Usp36
695	Uvrag
696	Vps13c
697	Vps13d
698	Wac
699	Washc1
700	Wdr24
701	Wdr41
702	Wdr45
703	Wdr6
704	Xbp1
705	Xpa
706	Zc3h12a
707	Zmpste24
708	Mlkl
709	Ripk3
710	Tlr3
711	Tnfrsf23
712	Glud1
713	Capn1
714	Ppia
715	Capn2
716	Jak2
717	Irf9
718	Aifm1
719	Trpm7
720	Ifnar1
721	Ifnar2
722	Ifngr1
723	Ifngr2
724	Ppid
725	Cyld
726	Traf5
727	Rbck1
728	Jak1
729	Jak3
730	Tyk2
731	Stat1
732	Stat2
733	Stat4
734	Stat5a
735	Stat5b
736	Stat6
737	Chmp5
738	Zbp1
739	Il33
740	Eif2ak2
741	Spata2
742	Faf1
743	Sharpin
744	Usp21
745	Fdx1
746	Lias
747	Lipt1
748	Dlat
749	Pdha1
750	Pdhb
751	Mtf1
752	Gls
753	Gcsh
754	Atp7a
755	Atp7b
756	Slc31a1
757	Mif
758	Rnf146
759	Adprhl2
760	Ogg1
761	Cdh1
762	Ctnna1
763	Myh14
764	Rhoa
765	Aire
766	Car9
767	Mmp1a
768	Mpo
769	Camp
770	Padi4
771	Mia
772	Abca2
773	Abcb9
774	Acp2
775	Aga
776	Ap1b1
777	Ap1g1
778	Ap1m1
779	Ap1m2
780	Ap1s1
781	Ap1s2
782	Ap1s3
783	Ap3b1
784	Ap3b2
785	Ap3d1
786	Ap3m1
787	Ap3m2
788	Ap3s1
789	Ap3s2
790	Ap4b1
791	Ap4e1
792	Ap4m1
793	Ap4s1
794	Arf1
795	Arl8b
796	Arsa
797	Arsb
798	Arsg
799	Asah1
800	Atp10b
801	Atp6ap1
802	Atp6v0a2
803	Atp6v0a4
804	Atp6v0b
805	Atp6v0c
806	Atp6v0d1
807	Atp6v0d2
808	Atp6v1h
809	Blk
810	Bloc1s1
811	Bloc1s2
812	Btk
813	D6Wsu163e
814	Cbl
815	Cd164
816	Cd300a
817	Cd63
818	Cd68
819	Cd84
820	Chga
821	Cln5
822	Clnk
823	Clta
824	Cltb
825	Cltc
826	Clu
827	Cplx2
828	Ctns
829	Ctsc
830	Ctsd
831	Ctse
832	Ctsf
833	Ctsg
834	Ctsh
835	Ctsk
836	Ctso
837	Ctss
838	Ctsl
839	Ctsw
840	Ctsz
841	Def8
842	Dnase2a
843	Dnase2b
844	Entpd4
845	Gm21685
846	Fam98a
847	Fert2
848	Fes
849	Fgr
850	Foxf1
851	Fuca1
852	Gaa
853	Gab2
854	Galc
855	Galns
856	Gata2
857	Gba
858	Gcc2
859	Gga1
860	Gga2
861	Gga3
862	Gla
863	Glb1
864	Gm2a
865	Gnptab
866	Gnptg
867	Gns
868	Gusb
869	Hexa
870	Hexb
871	Hgs
872	Hgsnat
873	Hps6
874	Hspa8
875	Hyal1
876	Ids
877	Idua
878	Igf2r
879	Il13
880	Il13ra2
881	Il4ra
882	Kif1b
883	Kit
884	Kxd1
885	Lamp1
886	Lamp2
887	Lamtor1
888	Laptm4a
889	Laptm4b
890	Laptm5
891	Lat
892	Lat2
893	Lipa
894	Lyn
895	M6pr
896	Man2b1
897	Manba
898	Map6
899	Mcoln1
900	Mrgprb1
901	Mrgprx2
902	Myh9
903	Naga
904	Naglu
905	Nagpa
906	Napsa
907	Ndel1
908	Neu1
909	Npc2
910	Nr4a3
911	Pdpk1
912	Pik3cd
913	Pik3cg
914	Pla2g15
915	Pla2g3
916	Plekhm1
917	Plekhm2
918	Ppt1
919	Ppt2
920	Psap
921	Psapl1
922	Ptgdr
923	Ptgds
924	Rab34
925	Rab3a
926	Rab7
927	Rac2
928	S100a13
929	Scarb2
930	Sgsh
931	Slc11a1
932	Slc17a5
933	Snap23
934	Snapin
935	Snx16
936	Sorl1
937	Sort1
938	Spag9
939	Sphk2
940	Stxbp1
941	Stxbp2
942	Sumf1
943	Syk
944	Sytl4
945	Tcirg1
946	Tmem106b
947	Tpp1
948	Unc13d
949	Vamp7
950	Vamp8
951	Vps33a
952	Vps33b
953	Vps4a
954	Zfyve16
955	Rpn1
956	Nckap1
957	Nubpl
958	Ndufa11
959	Gm4943
960	Lrpprc
961	Oxsm
962	Ndufs1
963	Gys1
