# Supplementary material for: Neonatal-Inspired Reprogramming of Microglial Pan-Programmed Cell Death Enhances Regeneration in Adult Spinal Cord Injury
Source: Research (Wash D C). 2025 Jul 2;8:0759. doi: 10.34133/research.0759 (PMC12220820; doi:10.34133/research.0759)
Supplement: Supplementary 1 — Figs. S1 to S10 Tables S1 to S4 [file research.0759.f1.zip › supp2.xlsx]

## Sheet: Sheet1
Supplementary Table 2. Composition of the Thanatoset Gene Set: 68 Genes and Their Functions
Gene	Protein Name	Function	Apoptosis	Pyroptosis	Ferroptosis	Autophagy	Necroptosis	Entotic.cell.death	Lysosome.dependent.cell.death
Alox5	Arachidonate 5-Lipoxygenase	Involved in inflammatory response and immune system regulation.	0	0	Ferroptosis	0	0	0	0
Ano6	Anoctamin 6	Calcium-activated chloride channel, involved in ion transport.	0	0	Ferroptosis	0	0	0	0
Arhgdib	Rho GTPase activating protein 18	Modulates cell signaling and acts as a regulator of the actin cytoskeleton.	Apoptosis	0	0	0	0	0	0
Atf3	Activating Transcription Factor 3	Plays a role in cellular stress response and transcription regulation.	0	0	Ferroptosis	0	0	0	0
Atp6v0d2	ATPase, H+ Transporting, Lysosomal V0 Subunit D2	Involved in maintaining acidic pH in lysosomes.	0	0	0	0	0	0	Lysosome.dependent.cell.death
Birc3	Baculoviral IAP Repeat Containing 3	Inhibits apoptotic pathways by regulating caspases.	Apoptosis	0	0	0	Necroptosis	0	0
Btk	Bruton's Tyrosine Kinase	Important for B-cell receptor signaling and immune function.	0	0	0	0	0	0	Lysosome.dependent.cell.death
Casp1	Caspase-1	Key player in inflammatory response and activation of pro-inflammatory cytokines.	Apoptosis	Pyroptosis	0	Autophag	Necroptosis	0	0
Casp4	Caspase-4	Involved in inflammation, particularly in pyroptosis (a form of programmed cell death).	Apoptosis	Pyroptosis	0	0	0	0	0
Casp8	Caspase-8	Initiates apoptosis and immune responses, regulating cell death pathways.	Apoptosis	Pyroptosis	0	0	Necroptosis	0	0
Cd14	Cluster of Differentiation 14	Involved in the immune response, particularly in the recognition of pathogens.	Apoptosis	0	0	0	0	0	0
Cd300a	Cluster of Differentiation 300a	Modulates immune cell activation, involved in immune response regulation.	0	0	0	0	0	0	Lysosome.dependent.cell.death
Cd44	Cluster of Differentiation 44	Involved in cell-cell interactions, cell migration, and lymphocyte activation.	0	0	Ferroptosis	0	0	0	0
Cd68	Cluster of Differentiation 68	Macrophage marker, involved in phagocytosis.	0	0	0	0	0	0	Lysosome.dependent.cell.death
Cd84	Cluster of Differentiation 84	Participates in immune cell signaling.	0	0	0	0	0	0	Lysosome.dependent.cell.death
Cflar	Cellular FLICE-Like Apoptosis Regulator	Regulates apoptosis by inhibiting caspases.	Apoptosis	0	0	0	Necroptosis	0	0
Clspn	Cleft Lip and Palate Associated Protein	Plays a role in DNA damage repair.	Apoptosis	0	0	0	0	0	0
Cp	Ceruloplasmin	A copper-carrying protein involved in iron metabolism and oxidative stress response.	0	0	Ferroptosis	0	0	0	0
Ctsc	Cathepsin C	Involved in immune cell function and processing of pro-inflammatory cytokines.	0	0	0	0	0	0	Lysosome.dependent.cell.death
Ctsl	Cathepsin L	Involved in the degradation of proteins, influencing immune response.	0	0	0	0	0	0	Lysosome.dependent.cell.death
Cybb	Cytochrome b-245 beta chain	Essential for reactive oxygen species production in immune cells.	0	0	Ferroptosis	0	0	Entotic.cell.death	0
Dap	Death-associated protein	Involved in the regulation of apoptosis and immune cell death.	0	0	0	Autophag	0	0	0
Eif2ak2	Eukaryotic Translation Initiation Factor 2 Alpha Kinase 2	Plays a role in the response to cellular stress, affecting protein translation.	0	0	0	0	Necroptosis	0	0
Fas	Fas Cell Surface Death Receptor	Involved in inducing apoptosis in immune cells.	Apoptosis	0	0	0	Necroptosis	0	0
Fes	Feline Sarcoma Virus Oncogene Homolog	Tyrosine kinase involved in cell signaling and regulation of immune responses.	0	0	0	0	0	0	Lysosome.dependent.cell.death
Fgr	Fgr Proto-Oncogene, Src Family Tyrosine Kinase	Involved in immune cell signaling, particularly in macrophages.	0	0	0	0	0	0	Lysosome.dependent.cell.death
Gsdmd	Gasdermin D	Plays a role in pyroptosis, a form of programmed cell death.	Apoptosis	Pyroptosis	0	0	0	0	0
Hmgb2	High Mobility Group Box 2	Involved in DNA binding and chromatin remodeling, regulating gene expression.	Apoptosis	0	0	0	0	0	0
Hmox1	Heme Oxygenase 1	Involved in heme degradation and cellular protection against oxidative stress.	0	0	Ferroptosis	Autophag	0	0	Lysosome.dependent.cell.death
Hpse	Heparanase	Degrades heparan sulfate, involved in cell migration, and tissue remodeling.	0	0	0	Autophag	0	0	0
Hspb1	Heat Shock Protein Beta-1	Acts as a molecular chaperone to protect cells from stress.	0	0	Ferroptosis	0	0	0	0
Htr2b	5-Hydroxytryptamine Receptor 2B	A serotonin receptor involved in neurotransmission.	0	0	0	Autophag	0	0	0
Il4ra	Interleukin 4 Receptor Alpha	A receptor for interleukin 4 involved in immune responses.	0	0	0	0	0	0	Lysosome.dependent.cell.death
Irf1	Interferon Regulatory Factor 1	Involved in the regulation of immune responses and antiviral activity.	Apoptosis	Pyroptosis	0	0	0	0	0
Irf5	Interferon Regulatory Factor 5	Plays a key role in immune response, especially in inflammation.	Apoptosis	0	0	0	0	0	0
Irf9	Interferon Regulatory Factor 9	Important in the type I interferon response, regulating antiviral activity.	0	0	0	0	Necroptosis	0	0
Lat2	Linker for Activation of T Cells Family Member 2	Involved in T-cell receptor signaling and immune cell activation.	0	0	0	0	0	0	Lysosome.dependent.cell.death
Lmnb1	Lamin B1	Plays a structural role in the nuclear envelope and regulates gene expression.	Apoptosis	0	0	0	0	0	0
Myc	Myc Proto-Oncogene	Transcription factor involved in regulating cell growth, differentiation, and apoptosis.	Apoptosis	0	0	0	0	0	0
Myh9	Myosin Heavy Chain 9	Involved in muscle contraction and cellular movement.	0	0	0	0	0	0	Lysosome.dependent.cell.death
Napsa	Neutrophil Alpha-Defensin 1	Plays a role in immune defense by acting as an antimicrobial peptide.	0	0	0	0	0	0	Lysosome.dependent.cell.death
Nlrp3	NOD-like receptor protein 3	Involved in the inflammasome complex, regulating immune response and inflammation.	0	Pyroptosis	0	0	Necroptosis	0	0
Nox4	NADPH Oxidase 4	Involved in generating reactive oxygen species for signaling and immune response.	0	0	Ferroptosis	0	0	0	0
Nupr1	Nuclear Protein 1	Involved in stress response, particularly in relation to pancreatic cancer.	0	0	0	Autophag	0	0	0
Pik3cg	Phosphoinositide-3-Kinase Catalytic Subunit Gamma	Plays a role in cell growth, metabolism, and immune cell signaling.	0	0	0	0	0	0	Lysosome.dependent.cell.death
Ptgs2	Prostaglandin-Endoperoxide Synthase 2	Involved in inflammation through the production of prostaglandins.	0	0	Ferroptosis	0	0	0	0
Pycard	PYD And CARD Domain Containing	Involved in apoptosis and immune response via inflammasome formation.	0	Pyroptosis	0	Autophag	Necroptosis	0	0
Rac2	Ras-Related C3 Botulinum Toxin Substrate 2	Regulates the actin cytoskeleton and cell signaling.	0	0	0	0	0	0	Lysosome.dependent.cell.death
Ripk1	Receptor Interacting Serine/Threonine Kinase 1	Involved in regulating inflammation and cell death.	Apoptosis	0	0	0	Necroptosis	0	0
Ripk3	Receptor Interacting Serine/Threonine Kinase 3	Plays a role in necroptosis (programmed necrosis) and inflammation.	0	0	0	0	Necroptosis	0	0
Slc11a1	Solute Carrier Family 11 Member 1	Involved in iron transport and immune function.	0	0	0	0	0	0	Lysosome.dependent.cell.death
Stat5a	Signal Transducer and Activator of Transcription 5A	Involved in cell growth, differentiation, and immune response.	0	0	0	0	Necroptosis	0	0
Stat6	Signal Transducer and Activator of Transcription 6	Plays a role in immune response, especially in Th2 cells.	0	0	0	0	Necroptosis	0	0
Steap3	Six Transmembrane Epithelial Antigen of Prostate 3	Involved in metal ion transport and cellular redox regulation.	0	0	Ferroptosis	0	0	0	0
Syk	Spleen Tyrosine Kinase	Plays a role in immune signaling, particularly in B-cells and myeloid cells.	0	0	0	0	0	0	Lysosome.dependent.cell.death
Tgfb1	Transforming Growth Factor Beta 1	Involved in regulating immune responses, inflammation, and tissue repair.	0	0	Ferroptosis	0	0	0	0
Tlr2	Toll-Like Receptor 2	Recognizes pathogens and activates innate immune responses.	0	0	0	Autophag	0	0	0
Tlr4	Toll-Like Receptor 4	Critical for immune response to bacterial infections.	Apoptosis	0	Ferroptosis	0	Necroptosis	0	0
Tnfaip3	Tumor Necrosis Factor Alpha-Induced Protein 3	Involved in regulating inflammation and immune cell signaling.	0	0	Ferroptosis	Autophag	Necroptosis	0	0
Tnfrsf1a	Tumor Necrosis Factor Receptor Superfamily Member 1A	Binds to TNF, involved in immune regulation and inflammation.	Apoptosis	0	0	0	Necroptosis	0	0
Tnfrsf1b	Tumor Necrosis Factor Receptor Superfamily Member 1B	Also involved in TNF signaling, regulating apoptosis and inflammation.	Apoptosis	0	0	0	0	0	0
Trib3	Tribbles Pseudokinase 3	Involved in stress response, cell survival, and metabolic regulation.	0	0	0	Autophag	0	0	0
Trim12c	Tripartite Motif-Containing Protein 12C	Involved in immune response regulation and inflammation.	0	0	0	Autophag	0	0	0
Trim30a	Tripartite Motif-Containing Protein 30A	Plays a role in immune modulation and inflammation.	0	0	0	Autophag	0	0	0
Tspo	Translocator Protein 18kDa	Involved in steroidogenesis and cellular stress response.	0	0	0	Autophag	0	0	0
Tubb6	Tubulin Beta 6 Class V	Plays a role in the assembly of microtubules and cellular transport.	0	0	0	Autophag	0	0	0
Vim	Vimentin	Intermediate filament protein, important for cell structure and motility.	Apoptosis	0	0	Autophag	0	0	0
Zbp1	Z-DNA Binding Protein 1	Involved in immune response and regulation of gene expression.	0	0	0	0	Necroptosis	0	0
