# Supplementary material for: Neonatal-Inspired Reprogramming of Microglial Pan-Programmed Cell Death Enhances Regeneration in Adult Spinal Cord Injury
Source: Research (Wash D C). 2025 Jul 2;8:0759. doi: 10.34133/research.0759 (PMC12220820; doi:10.34133/research.0759)
Supplement: Supplementary 1 — Figs. S1 to S10 Tables S1 to S4 [file research.0759.f1.zip › supp3.xlsx]

## Sheet: Sheet1
Supplementary Table 3: Biochemical Properties of the Top 5 Pan-PCD Modulatory Compounds.
Compound	PubChem CID	Molecular Formula	Molecular Weight	Consensus Log Po/w
Withaferin A	265237	C28H38O6	470.6 g/mol	3.42
Caffeic acid	689043	C9H8O4	180.16 g/mol	0.93
Hinokitiol	3611	C10H12O2	164.20 g/mol	1.96
AG-494	5328771	C16H12N2O3	280.28 g/mol	2.01
Cosmosiin	5280704	C21H20O10	432.4 g/mol	0.52
