# Supplementary material for: Neonatal-Inspired Reprogramming of Microglial Pan-Programmed Cell Death Enhances Regeneration in Adult Spinal Cord Injury
Source: Research (Wash D C). 2025 Jul 2;8:0759. doi: 10.34133/research.0759 (PMC12220820; doi:10.34133/research.0759)
Supplement: Supplementary 1 — Figs. S1 to S10 Tables S1 to S4 [file research.0759.f1.zip › supp4.xlsx]

## Sheet: Sheet2
Supplementary Table 4. Detailed Information and Sources of Datasets Used in the Study.
Sequencing type	Platforms	Accession number	Database	Species	Age	Injury types	Group	Treatment
Microarry	GPL1261	GSE47681	GEO database	Mus musculus	2–3-month-old	contusion injury	Sham, 1dpi, 3dpi, 7dpi	Null
Microarry	GPL1261	GSE5296	GEO database	Mus musculus	2–3-month-old	contusion injury	Sham, 1dpi, 3dpi, 7dpi	Null
Microarry	GPL1261	GSE71934	GEO database	Ambystoma mexicanum	3–5 cm	partial transection	Sham, 1dpi, 3dpi, 7dpi	Null
Microarry	GPL15799	GSE39295	GEO database	Danio rerio	3–4 cm	crush injury	Sham, 1dpi, 3dpi, 7dpi	Null
Microarry	GPL6427	GSE15878	GEO database	Rattus norvegicus	8-9 weeks old	contusion injury	Sham, 1dpi	Methylprednisolone
Bulk RNA-seq	GPL17021	GSE210033	GEO database	Mus musculus	6-8 weeks old	contusion injury	Sham, 3dpi	3,4-Dimethoxychalcone
Bulk RNA-seq	GPL16417	GSE171441	GEO database	Mus musculus	2–3-month-old	hemisection injury	Sham, 3dpi	Null
Single cell RNA-seq	GPL19057	GSE162610	GEO database	Mus musculus	8-10 weeks old	contusion injury	Sham, 1dpi, 3dpi, 7dpi	Null
Single cell RNA-seq	GPL24247	figshare.17702045	figshare database	Mus musculus	18-20 g	crush injury	Sham, 1dpi, 3dpi, 7dpi	Null
Single cell RNA-seq	GPL24247	GSE189070	GEO database	Mus musculus	2-month-old	hemisection injury	Sham, 1dpi, 3dpi, 7dpi	Null
Single cell RNA-seq	GPL24247	GSE182803	GEO database	Mus musculus	3-month-old	crush injury	Sham, 3dpi	Null
Single cell RNA-seq	GPL24247	GSE205037	GEO database	Mus musculus	2–3-month-old	contusion injury	Sham, 3dpi, 7dpi	Null
Single cell RNA-seq	GPL17021	GSE150871	GEO database	Mus musculus	postnatal day 2	crush injury	Sham, 3dpi, 5dpi	Null
Single nucleus RNA-seq	GPL17021	GSE234774	GEO database	Mus musculus	8–15 weeks old	crush injury	Sham, 1dpi, 4dpi, 7dpi	Null
Spatial transcriptomic	GPL24247	GSE256397	GEO database	Mus musculus	8-9 weeks old	transection injury	Sham, 1dpi, 3dpi	Null
GEO database (https://www.ncbi.nlm.nih.gov/)
figshare database (https://figshare.com/)
